# Supplementary material for: 68Ga-PSMA PET/CT in Recurrent Prostate Cancer after Radical Prostatectomy Using PSMA-RADS Version 2.0
Source: Diagnostics (Basel). 2024 Jun 19;14(12):1291. doi: 10.3390/diagnostics14121291 (PMC11202891; doi:10.3390/diagnostics14121291)
Supplement: Supplementary file 1 [file diagnostics-14-01291-s001.zip]

Archive with 1 entries (1 files):
- diagnostics-3010273-supplementary.pdf
